# Supplementary material for: Associations Between Cardiorespiratory Fitness and Metabolic Syndrome in Adolescents: A Systematic Review and Meta-Analysis
Source: Metabolites. 2024 Nov 18;14(11):635. doi: 10.3390/metabo14110635 (PMC11596233; doi:10.3390/metabo14110635)
Supplement: Supplementary file 1 [file metabolites-14-00635-s001.zip]

Archive with 1 entries (1 files):
- metabolites-3306805-supplementary.pdf
